# Supplementary material for: Lipidomic risk scores are independent of polygenic risk scores and can predict incidence of diabetes and cardiovascular disease in a large population cohort
Source: PLoS Biol. 2022 Mar 3;20(3):e3001561. doi: 10.1371/journal.pbio.3001561 (PMC8893343; doi:10.1371/journal.pbio.3001561)
Supplement: S1 Table — CVD, cardiovascular disease; T2D, type 2 diabetes. (XLSX) [file pbio.3001561.s006.xlsx]

## Sheet: T2D_NLPC_model
parameter

## Sheet: T2D_NLP_model
parameter

## Sheet: T2D_L_model
parameter

## Sheet: T2D_P_model
parameter

## Sheet: T2D_N_model
parameter

## Sheet: CVD_NLPC_model
parameter

## Sheet: CVD_NLP_model
parameter

## Sheet: CVD_L_model
parameter

## Sheet: CVD_P_model
parameter

## Sheet: CVD_N_model
parameter
