# Supplementary material for: Lipidomic risk scores are independent of polygenic risk scores and can predict incidence of diabetes and cardiovascular disease in a large population cohort
Source: PLoS Biol. 2022 Mar 3;20(3):e3001561. doi: 10.1371/journal.pbio.3001561 (PMC8893343; doi:10.1371/journal.pbio.3001561)
Supplement: S3 Table — (XLSX) [file pbio.3001561.s008.xlsx]

## Sheet: vital+clinical+genetic
parameter

## Sheet: lipid species
parameter

## Sheet: lipid classes
parameter
