# Supplementary material for: Lipidomic risk scores are independent of polygenic risk scores and can predict incidence of diabetes and cardiovascular disease in a large population cohort
Source: PLoS Biol. 2022 Mar 3;20(3):e3001561. doi: 10.1371/journal.pbio.3001561 (PMC8893343; doi:10.1371/journal.pbio.3001561)
Supplement: S4 Table — (XLSX) [file pbio.3001561.s009.xlsx]

## Sheet: SwissLipids IDs
Lipid	SwissLipids Name	SwissLipids ID
CE 14:0;0	Sterol ester (27:1/14:0)	SLM:000500342
CE 15:0;0	Sterol ester (27:1/15:0)	SLM:000500343
CE 16:0;0	Sterol ester (27:1/16:0)	SLM:000500346
CE 16:1;0	Sterol ester (27:1/16:1)	SLM:000500345
CE 17:0;0	Sterol ester (27:1/17:0)	SLM:000500347
CE 17:1;0	Sterol ester (27:1/17:1)
CE 18:0;0	Sterol ester (27:1/18:0)	SLM:000500352
CE 18:1;0	Sterol ester (27:1/18:1)	SLM:000500351
CE 18:2;0	Sterol ester (27:1/18:2)	SLM:000500350
CE 18:3;0	Sterol ester (27:1/18:3)	SLM:000500349
CE 20:2;0	Sterol ester (27:1/20:2)	SLM:000500357
CE 20:3;0	Sterol ester (27:1/20:3)	SLM:000500356
CE 20:4;0	Sterol ester (27:1/20:4)	SLM:000500355
CE 20:5;0	Sterol ester (27:1/20:5)	SLM:000500354
CE 22:6;0	Sterol ester (27:1/22:6)	SLM:000500361
Cer 40:1;2	Ceramide (d40:1)	SLM:000391319
Cer 40:2;2	Ceramide (d40:2)	SLM:000391317
Cer 42:1;2	Ceramide (d42:1)	SLM:000391346
Cer 42:2;2	Ceramide (d42:2)	SLM:000391345
Chol	cholesterol	SLM:000000287
DAG 16:0;0_18:1;0	Diacylglycerol (16:0_18:1)	SLM:000308862
DAG 16:0;0_18:2;0	Diacylglycerol (16:0_18:2)	SLM:000308863
DAG 16:1;0_18:1;0	Diacylglycerol (16:1_18:1)	SLM:000308894
DAG 18:1;0_18:1;0	Diacylglycerol (18:1_18:1)	SLM:000309012
DAG 18:1;0_18:2;0	Diacylglycerol (18:1_18:2)	SLM:000309013
DAG 18:1;0_18:3;0	Diacylglycerol (18:1_18:3)	SLM:000309014
LPC 14:0;0	Phosphatidylcholine (14:0_0:0)	SLM:000063555
LPC 16:0;0	Phosphatidylcholine (16:0_0:0)	SLM:000063723
LPC 16:1;0	Phosphatidylcholine (16:1_0:0)	SLM:000063777
LPC 18:0;0	Phosphatidylcholine (18:0_0:0)	SLM:000063933
LPC 18:1;0	Phosphatidylcholine (18:1_0:0)	SLM:000063983
LPC 18:2;0	Phosphatidylcholine (18:2_0:0)	SLM:000064032
LPC 20:3;0	Phosphatidylcholine (20:3_0:0)	SLM:000064347
LPC 20:4;0	Phosphatidylcholine (20:4_0:0)	SLM:000064388
LPC 22:6;0	Phosphatidylcholine (22:6_0:0)	SLM:000064712
LPE 16:0;0	Phosphatidylethanolamine (16:0_0:0)	SLM:000067687
LPE 18:0;0	Phosphatidylethanolamine (18:0_0:0)	SLM:000067897
LPE 18:1;0	Phosphatidylethanolamine (18:1_0:0)	SLM:000067947
LPE 18:2;0	Phosphatidylethanolamine (18:2_0:0)	SLM:000067996
LPE 20:4;0	Phosphatidylethanolamine (20:4_0:0)	SLM:000068352
PC 14:0;0_16:0;0	Phosphatidylcholine (14:0_16:0)	SLM:000063559
PC 14:0;0_18:1;0	Phosphatidylcholine (14:0_18:1)	SLM:000063564
PC 14:0;0_18:2;0	Phosphatidylcholine (14:0_18:2)	SLM:000063565
PC 15:0;0_18:1;0	Phosphatidylcholine (15:0_18:1)	SLM:000063675
PC 15:0;0_18:2;0	Phosphatidylcholine (15:0_18:2)	SLM:000063676
PC 16:0;0_16:0;0	Phosphatidylcholine (16:0_16:0)	SLM:000063724
PC 16:0;0_16:1;0	Phosphatidylcholine (16:0_16:1)	SLM:000063725
PC 16:0;0_17:1;0	Phosphatidylcholine (16:0_17:1)
PC 16:0;0_18:0;0	Phosphatidylcholine (16:0_18:0)	SLM:000063728
PC 16:0;0_18:1;0	Phosphatidylcholine (16:0_18:1)	SLM:000063729
PC 16:0;0_18:2;0	Phosphatidylcholine (16:0_18:2)	SLM:000063730
PC 16:0;0_18:3;0	Phosphatidylcholine (16:0_18:3)	SLM:000063731
PC 16:0;0_20:1;0	Phosphatidylcholine (16:0_20:1)	SLM:000063735
PC 16:0;0_20:2;0	Phosphatidylcholine (16:0_20:2)	SLM:000063736
PC 16:0;0_20:3;0	Phosphatidylcholine (16:0_20:3)	SLM:000063737
PC 16:0;0_20:4;0	Phosphatidylcholine (16:0_20:4)	SLM:000063738
PC 16:0;0_20:5;0	Phosphatidylcholine (16:0_20:5)	SLM:000063739
PC 16:0;0_22:4;0	Phosphatidylcholine (16:0_22:4)	SLM:000063745
PC 16:0;0_22:5;0	Phosphatidylcholine (16:0_22:5)	SLM:000063746
PC 16:0;0_22:6;0	Phosphatidylcholine (16:0_22:6)	SLM:000063747
PC 16:1;0_18:0;0	Phosphatidylcholine (16:1_18:0)	SLM:000063781
PC 16:1;0_18:1;0	Phosphatidylcholine (16:1_18:1)	SLM:000063782
PC 16:1;0_18:2;0	Phosphatidylcholine (16:1_18:2)	SLM:000063783
PC 16:1;0_20:4;0	Phosphatidylcholine (16:1_20:4)	SLM:000063791
PC 17:0;0_18:2;0	Phosphatidylcholine (17:0_18:2)	SLM:000063886
PC 17:0;0_20:3;0	Phosphatidylcholine (17:0_20:3)	SLM:000063893
PC 17:0;0_20:4;0	Phosphatidylcholine (17:0_20:4)	SLM:000063894
PC 18:0;0_18:1;0	Phosphatidylcholine (18:0_18:1)	SLM:000063935
PC 18:0;0_18:2;0	Phosphatidylcholine (18:0_18:2)	SLM:000063936
PC 18:0;0_18:3;0	Phosphatidylcholine (18:0_18:3)	SLM:000063937
PC 18:0;0_20:2;0	Phosphatidylcholine (18:0_20:2)	SLM:000063942
PC 18:0;0_20:3;0	Phosphatidylcholine (18:0_20:3)	SLM:000063943
PC 18:0;0_20:4;0	Phosphatidylcholine (18:0_20:4)	SLM:000063944
PC 18:0;0_20:5;0	Phosphatidylcholine (18:0_20:5)	SLM:000063945
PC 18:0;0_22:5;0	Phosphatidylcholine (18:0_22:5)	SLM:000063952
PC 18:0;0_22:6;0	Phosphatidylcholine (18:0_22:6)	SLM:000063953
PC 18:1;0_18:1;0	Phosphatidylcholine (18:1_18:1)	SLM:000063984
PC 18:1;0_18:2;0	Phosphatidylcholine (18:1_18:2)	SLM:000063985
PC 18:1;0_18:3;0	Phosphatidylcholine (18:1_18:3)	SLM:000063986
PC 18:1;0_20:2;0	Phosphatidylcholine (18:1_20:2)	SLM:000063991
PC 18:1;0_20:3;0	Phosphatidylcholine (18:1_20:3)	SLM:000063992
PC 18:1;0_20:4;0	Phosphatidylcholine (18:1_20:4)	SLM:000063993
PC 18:2;0_18:2;0	Phosphatidylcholine (18:2_18:2)	SLM:000064033
PC 18:2;0_20:3;0	Phosphatidylcholine (18:2_20:3)	SLM:000064040
PC 18:2;0_20:4;0	Phosphatidylcholine (18:2_20:4)	SLM:000064041
PC O-16:0;0/16:0;0	Phosphatidylcholine (O-16:0_16:0)	SLM:000065919
PC O-16:0;0/16:1;0	Phosphatidylcholine (O-16:0_16:1)	SLM:000065920
PC O-16:0;0/18:1;0	Phosphatidylcholine (O-16:0_18:1)	SLM:000065924
PC O-16:0;0/18:2;0	Phosphatidylcholine (O-16:0_18:2)	SLM:000065925
PC O-16:0;0/20:3;0	Phosphatidylcholine (O-16:0_20:3)	SLM:000065932
PC O-16:0;0/20:4;0	Phosphatidylcholine (O-16:0_20:4)	SLM:000065933
PC O-16:1;0/16:0;0	Phosphatidylcholine (O-16:1_16:0)	SLM:000065984
PC O-16:1;0/18:0;0	Phosphatidylcholine (O-16:1_18:0)	SLM:000065988
PC O-16:1;0/18:1;0	Phosphatidylcholine (O-16:1_18:1)	SLM:000065989
PC O-16:1;0/18:2;0	Phosphatidylcholine (O-16:1_18:2)	SLM:000065990
PC O-16:1;0/20:3;0	Phosphatidylcholine (O-16:1_20:3)	SLM:000065997
PC O-16:1;0/20:4;0	Phosphatidylcholine (O-16:1_20:4)	SLM:000065998
PC O-16:2;0/18:0;0	Phosphatidylcholine (O-16:2_18:0)
PC O-17:0;0/15:0;0	Phosphatidylcholine (O-17:0_15:0)	SLM:000066048
PC O-17:0;0/17:1;0	Phosphatidylcholine (O-17:0_17:1)
PC O-18:0;0/14:0;0	Phosphatidylcholine (O-18:0_14:0)	SLM:000066176
PC O-18:0;0/16:1;0	Phosphatidylcholine (O-18:0_16:1)	SLM:000066180
PC O-18:0;0/20:4;0	Phosphatidylcholine (O-18:0_20:4)	SLM:000066193
PC O-18:1;0/16:0;0	Phosphatidylcholine (O-18:1_16:0)	SLM:000066244
PC O-18:1;0/18:2;0	Phosphatidylcholine (O-18:1_18:2)	SLM:000066250
PC O-18:1;0/20:3;0	Phosphatidylcholine (O-18:1_20:3)	SLM:000066257
PC O-18:1;0/20:4;0	Phosphatidylcholine (O-18:1_20:4)	SLM:000066258
PC O-18:2;0/16:0;0	Phosphatidylcholine (O-18:2_16:0)	SLM:000066309
PC O-18:2;0/18:1;0	Phosphatidylcholine (O-18:2_18:1)	SLM:000066314
PC O-18:2;0/18:2;0	Phosphatidylcholine (O-18:2_18:2)	SLM:000066315
PC O-18:2;0/20:4;0	Phosphatidylcholine (O-18:2_20:4)	SLM:000066323
PE 16:0;0_18:2;0	Phosphatidylethanolamine (16:0_18:2)	SLM:000067694
PE 16:0;0_20:4;0	Phosphatidylethanolamine (16:0_20:4)	SLM:000067702
PE 18:0;0_18:2;0	Phosphatidylethanolamine (18:0_18:2)	SLM:000067900
PE 18:0;0_20:4;0	Phosphatidylethanolamine (18:0_20:4)	SLM:000067908
PE 18:1;0_18:1;0	Phosphatidylethanolamine (18:1_18:1)	SLM:000067948
PE O-16:1;0/18:2;0	Phosphatidylethanolamine (O-16:1_18:2)	SLM:000069954
PE O-16:1;0/20:4;0	Phosphatidylethanolamine (O-16:1_20:4)	SLM:000069962
PE O-18:1;0/18:2;0	Phosphatidylethanolamine (O-18:1_18:2)	SLM:000070214
PE O-18:1;0/20:4;0	Phosphatidylethanolamine (O-18:1_20:4)	SLM:000070222
PE O-18:2;0/18:1;0	Phosphatidylethanolamine (O-18:2_18:1)	SLM:000070278
PE O-18:2;0/18:2;0	Phosphatidylethanolamine (O-18:2_18:2)	SLM:000070279
PE O-18:2;0/20:4;0	Phosphatidylethanolamine (O-18:2_20:4)	SLM:000070287
PI 16:0;0_18:1;0	Phosphatidylinositol (16:0_18:1)	SLM:000073801
PI 16:0;0_18:2;0	Phosphatidylinositol (16:0_18:2)	SLM:000073802
PI 16:0;0_20:4;0	Phosphatidylinositol (16:0_20:4)	SLM:000073810
PI 18:0;0_18:1;0	Phosphatidylinositol (18:0_18:1)	SLM:000074007
PI 18:0;0_18:2;0	Phosphatidylinositol (18:0_18:2)	SLM:000074008
PI 18:0;0_20:3;0	Phosphatidylinositol (18:0_20:3)	SLM:000074015
PI 18:0;0_20:4;0	Phosphatidylinositol (18:0_20:4)	SLM:000074016
PI 18:1;0_18:1;0	Phosphatidylinositol (18:1_18:1)	SLM:000074056
PI 18:1;0_18:2;0	Phosphatidylinositol (18:1_18:2)	SLM:000074057
PI 18:1;0_20:4;0	Phosphatidylinositol (18:1_20:4)	SLM:000074065
PI 18:2;0_18:2;0	Phosphatidylinositol (18:2_18:2)	SLM:000074105
SM 32:1;2	Sphingomyelin (d32:1)	SLM:000390695
SM 34:0;2	Sphingomyelin (d34:0)	SLM:000390716
SM 34:1;2	Sphingomyelin (d34:1)	SLM:000390714
SM 34:2;2	Sphingomyelin (d34:2)	SLM:000390712
SM 36:1;2	Sphingomyelin (d36:1)	SLM:000390739
SM 36:2;2	Sphingomyelin (d36:2)	SLM:000390737
SM 38:1;2	Sphingomyelin (d38:1)	SLM:000390767
SM 38:2;2	Sphingomyelin (d38:2)	SLM:000390765
SM 40:1;2	Sphingomyelin (d40:1)	SLM:000390797
SM 40:2;2	Sphingomyelin (d40:2)	SLM:000390795
SM 42:2;2	Sphingomyelin (d42:2)	SLM:000390823
TAG 46:1;0	Triacylglycerol (46:1)	SLM:000308244
TAG 46:2;0	Triacylglycerol (46:2)	SLM:000308245
TAG 48:0;0	Triacylglycerol (48:0)	SLM:000308257
TAG 48:1;0	Triacylglycerol (48:1)	SLM:000308258
TAG 48:2;0	Triacylglycerol (48:2)	SLM:000308259
TAG 48:3;0	Triacylglycerol (48:3)	SLM:000308260
TAG 49:1;0	Triacylglycerol (49:1)	SLM:000308267
TAG 49:2;0	Triacylglycerol (49:2)	SLM:000308268
TAG 50:1;0	Triacylglycerol (50:1)	SLM:000308276
TAG 50:2;0	Triacylglycerol (50:2)	SLM:000308277
TAG 50:3;0	Triacylglycerol (50:3)	SLM:000308278
TAG 50:4;0	Triacylglycerol (50:4)	SLM:000308279
TAG 50:5;0	Triacylglycerol (50:5)	SLM:000308280
TAG 51:1;0	Triacylglycerol (51:1)	SLM:000308286
TAG 51:2;0	Triacylglycerol (51:2)	SLM:000308287
TAG 51:3;0	Triacylglycerol (51:3)	SLM:000308288
TAG 51:4;0	Triacylglycerol (51:4)	SLM:000308289
TAG 52:2;0	Triacylglycerol (52:2)	SLM:000308298
TAG 52:3;0	Triacylglycerol (52:3)	SLM:000308299
TAG 52:4;0	Triacylglycerol (52:4)	SLM:000308300
TAG 52:5;0	Triacylglycerol (52:5)	SLM:000308301
TAG 52:6;0	Triacylglycerol (52:6)	SLM:000308302
TAG 53:2;0	Triacylglycerol (53:2)	SLM:000308309
TAG 53:3;0	Triacylglycerol (53:3)	SLM:000308310
TAG 53:4;0	Triacylglycerol (53:4)	SLM:000308311
TAG 54:3;0	Triacylglycerol (54:3)	SLM:000308323
TAG 54:4;0	Triacylglycerol (54:4)	SLM:000308324
TAG 54:5;0	Triacylglycerol (54:5)	SLM:000308325
TAG 54:6;0	Triacylglycerol (54:6)	SLM:000308326
TAG 54:7;0	Triacylglycerol (54:7)	SLM:000308327
TAG 56:3;0	Triacylglycerol (56:3)	SLM:000308349
TAG 56:4;0	Triacylglycerol (56:4)	SLM:000308350
TAG 56:5;0	Triacylglycerol (56:5)	SLM:000308351
TAG 56:6;0	Triacylglycerol (56:6)	SLM:000308352
TAG 56:7;0	Triacylglycerol (56:7)	SLM:000308353
TAG 56:8;0	Triacylglycerol (56:8)	SLM:000308354
TAG 58:7;0	Triacylglycerol (58:7)	SLM:000308381
TAG 58:8;0	Triacylglycerol (58:8)	SLM:000308382
TAG 58:9;0	Triacylglycerol (58:9)	SLM:000308383
