# Supplementary material for: Lipidomic risk scores are independent of polygenic risk scores and can predict incidence of diabetes and cardiovascular disease in a large population cohort
Source: PLoS Biol. 2022 Mar 3;20(3):e3001561. doi: 10.1371/journal.pbio.3001561 (PMC8893343; doi:10.1371/journal.pbio.3001561)
Supplement: S1 Data — (XLSX) [file pbio.3001561.s010.xlsx]

## Sheet: Fig1A
subject_id

## Sheet: Fig1B
predictor

## Sheet: Fig1C
subject_id

## Sheet: Fig1D
predictor

## Sheet: Fig2A
subject_id

## Sheet: Fig2B
subject_id

## Sheet: Fig3A
subject_id

## Sheet: Fig3B
subject_id

## Sheet: Fig4A
predictor

## Sheet: Fig4B
predictor

[truncated: 17 more sheets: Fig5BCDE, FigS1A, FigS1B, FigS1C, FigS1D, FigS2A, FigS2B, FigS3A, FigS3B, FigS4A, FigS4B, FigS5A, FigS5B, FigS5C, FigS5D, FigS5E, FigS5F]
